# Supplementary material for: Successive cultivation under drought selects for specific microbiome members in the wheat rhizosphere
Source: FEMS Microbiol Ecol. 2026 Apr 14;102(5):fiag037. doi: 10.1093/femsec/fiag037 (PMC13114863; doi:10.1093/femsec/fiag037)
Supplement: fiag037_Supplemental_Files [file fiag037_supplemental_files.zip]

Archive with 2 entries (2 files):
- Dataset S1.docx
- Pioppi_Supplementary_v1.pdf
